# Supplementary material for: Characterization of BRCA1/2-Directed ceRNA Network Identifies a Novel Three-lncRNA Signature to Predict Prognosis and Chemo-Response in Ovarian Cancer Patients With Wild-Type BRCA1/2
Source: Front Cell Dev Biol. 2020 Jul 29;8:680. doi: 10.3389/fcell.2020.00680 (PMC7403448; doi:10.3389/fcell.2020.00680)
Supplement: TABLE S1 — Global BRCA1/2-directed ceRNA network. [file Table_1.XLSX]

## Sheet: Sheet1
miRNA	mRNA	lncRNA
hsa-miR-122-5p	BRCA2	ENSG00000188242
hsa-miR-122-5p	BRCA2	ENSG00000273142
hsa-miR-122-5p	BRCA2	ENSG00000240498
hsa-miR-122-5p	BRCA2	ENSG00000236658
hsa-miR-146a-5p	BRCA2	ENSG00000260920
hsa-miR-146a-5p	BRCA2	ENSG00000229989
hsa-miR-146a-5p	BRCA2	ENSG00000231074
hsa-miR-146a-5p	BRCA2	ENSG00000231074
hsa-miR-146a-5p	BRCA2	ENSG00000274105
hsa-miR-146a-5p	BRCA2	ENSG00000260509
hsa-miR-146a-5p	BRCA2	ENSG00000280129
hsa-miR-146a-5p	BRCA2	ENSG00000259291
hsa-miR-146a-5p	BRCA2	ENSG00000259623
hsa-miR-146a-5p	BRCA2	ENSG00000277534
hsa-miR-146a-5p	BRCA2	ENSG00000232677
hsa-miR-146a-5p	BRCA2	ENSG00000268516
hsa-miR-146a-5p	BRCA2	ENSG00000224271
hsa-miR-146a-5p	BRCA2	ENSG00000249395
hsa-miR-146a-5p	BRCA2	ENSG00000269821
hsa-miR-146a-5p	BRCA2	ENSG00000269821
hsa-miR-146a-5p	BRCA2	ENSG00000269821
hsa-miR-193b-3p	BRCA1	ENSG00000281195
hsa-miR-193b-3p	BRCA1	ENSG00000236859
hsa-miR-193b-3p	BRCA1	ENSG00000270001
hsa-miR-193b-3p	BRCA1	ENSG00000279873
hsa-miR-193b-3p	BRCA1	ENSG00000261067
hsa-miR-193b-3p	BRCA1	ENSG00000279281
hsa-miR-193b-3p	BRCA1	ENSG00000267416
hsa-miR-193b-3p	BRCA1	ENSG00000231074
hsa-miR-193b-3p	BRCA1	ENSG00000243155
hsa-miR-193b-3p	BRCA1	ENSG00000185065
hsa-miR-193b-3p	BRCA1	ENSG00000278948
hsa-miR-193b-3p	BRCA1	ENSG00000256341
hsa-miR-193b-3p	BRCA1	ENSG00000257242
hsa-miR-193b-3p	BRCA1	ENSG00000279744
hsa-miR-193b-3p	BRCA1	ENSG00000275162
hsa-miR-193b-3p	BRCA1	ENSG00000236144
hsa-miR-193b-3p	BRCA1	ENSG00000267309
hsa-miR-193b-3p	BRCA1	ENSG00000276570
hsa-miR-193b-3p	BRCA1	ENSG00000279162
hsa-miR-193b-3p	BRCA1	ENSG00000261067
hsa-miR-193b-3p	BRCA1	ENSG00000274272
hsa-miR-193b-3p	BRCA1	ENSG00000271533
hsa-miR-193b-3p	BRCA1	ENSG00000281344
hsa-miR-193b-3p	BRCA1	ENSG00000257279
hsa-miR-193b-3p	BRCA1	ENSG00000280287
hsa-miR-193b-3p	BRCA1	ENSG00000257285
hsa-miR-193b-3p	BRCA1	ENSG00000257636
hsa-miR-193b-3p	BRCA1	ENSG00000269821
hsa-miR-193b-3p	BRCA1	ENSG00000269821
hsa-miR-193b-3p	BRCA1	ENSG00000281649
hsa-miR-193b-3p	BRCA1	ENSG00000279608
hsa-miR-193b-3p	BRCA1	ENSG00000226688
hsa-miR-193b-3p	BRCA1	ENSG00000269821
hsa-miR-193b-3p	BRCA1	ENSG00000269821
hsa-miR-4465	BRCA1	ENSG00000215769
hsa-miR-4465	BRCA1	ENSG00000232677
hsa-miR-4465	BRCA1	ENSG00000232677
hsa-miR-4465	BRCA1	ENSG00000260032
hsa-miR-4465	BRCA1	ENSG00000223768
hsa-miR-4465	BRCA1	ENSG00000272720
hsa-miR-4465	BRCA1	ENSG00000206573
hsa-miR-4465	BRCA1	ENSG00000278730
hsa-miR-4465	BRCA1	ENSG00000277476
hsa-miR-4465	BRCA1	ENSG00000229989
hsa-miR-4465	BRCA1	ENSG00000232555
hsa-miR-4465	BRCA1	ENSG00000281649
hsa-miR-4465	BRCA1	ENSG00000269994
hsa-miR-4465	BRCA1	ENSG00000260400
hsa-miR-4465	BRCA1	ENSG00000260400
hsa-miR-4465	BRCA1	ENSG00000276115
hsa-miR-4465	BRCA1	ENSG00000259345
hsa-miR-4465	BRCA1	ENSG00000259488
hsa-miR-4465	BRCA1	ENSG00000231439
hsa-miR-4465	BRCA1	ENSG00000243620
hsa-miR-4465	BRCA1	ENSG00000272335
hsa-miR-4465	BRCA1	ENSG00000231764
hsa-miR-498	BRCA1	ENSG00000272604
hsa-miR-498	BRCA1	ENSG00000280347
hsa-miR-498	BRCA1	ENSG00000251562
hsa-miR-498	BRCA1	ENSG00000251562
hsa-miR-498	BRCA1	ENSG00000251562
hsa-miR-498	BRCA1	ENSG00000230551
hsa-miR-498	BRCA1	ENSG00000258168
hsa-miR-498	BRCA1	ENSG00000271122
hsa-miR-498	BRCA1	ENSG00000259865
hsa-miR-498	BRCA1	ENSG00000274769
hsa-miR-498	BRCA1	ENSG00000259959
hsa-miR-498	BRCA1	ENSG00000280187
hsa-miR-498	BRCA1	ENSG00000249042
hsa-miR-498	BRCA1	ENSG00000230551
hsa-miR-498	BRCA1	ENSG00000260257
hsa-miR-498	BRCA1	ENSG00000260852
hsa-miR-498	BRCA1	ENSG00000279539
hsa-miR-498	BRCA1	ENSG00000260032
hsa-miR-498	BRCA1	ENSG00000228107
hsa-miR-498	BRCA1	ENSG00000215424
hsa-miR-498	BRCA1	ENSG00000280299
hsa-miR-498	BRCA1	ENSG00000277476
hsa-miR-498	BRCA1	ENSG00000247556
hsa-miR-498	BRCA1	ENSG00000231607
hsa-miR-498	BRCA1	ENSG00000260276
hsa-miR-498	BRCA1	ENSG00000257557
hsa-miR-498	BRCA1	ENSG00000231607
hsa-miR-526b-5p	BRCA2	ENSG00000268575
hsa-miR-526b-5p	BRCA2	ENSG00000227110
hsa-miR-526b-5p	BRCA2	ENSG00000227110
hsa-miR-526b-5p	BRCA2	ENSG00000206573
hsa-miR-526b-5p	BRCA2	ENSG00000279891
hsa-miR-526b-5p	BRCA2	ENSG00000242086
hsa-miR-526b-5p	BRCA2	ENSG00000242086
hsa-miR-526b-5p	BRCA2	ENSG00000196810
hsa-miR-526b-5p	BRCA2	ENSG00000250546
hsa-miR-526b-5p	BRCA2	ENSG00000230551
hsa-miR-526b-5p	BRCA2	ENSG00000231074
hsa-miR-526b-5p	BRCA2	ENSG00000271122
hsa-miR-526b-5p	BRCA2	ENSG00000228878
hsa-miR-526b-5p	BRCA2	ENSG00000214783
hsa-miR-526b-5p	BRCA2	ENSG00000239665
hsa-miR-526b-5p	BRCA2	ENSG00000239665
hsa-miR-526b-5p	BRCA2	ENSG00000249456
hsa-miR-526b-5p	BRCA2	ENSG00000269821
hsa-miR-526b-5p	BRCA2	ENSG00000269821
hsa-miR-526b-5p	BRCA2	ENSG00000269821
hsa-miR-526b-5p	BRCA2	ENSG00000256588
hsa-miR-526b-5p	BRCA2	ENSG00000255717
hsa-miR-526b-5p	BRCA2	ENSG00000258334
hsa-miR-526b-5p	BRCA2	ENSG00000258210
hsa-miR-526b-5p	BRCA2	ENSG00000280138
hsa-miR-526b-5p	BRCA2	ENSG00000279700
hsa-miR-526b-5p	BRCA2	ENSG00000258441
hsa-miR-526b-5p	BRCA2	ENSG00000196696
hsa-miR-526b-5p	BRCA2	ENSG00000259768
hsa-miR-526b-5p	BRCA2	ENSG00000279203
hsa-miR-526b-5p	BRCA2	ENSG00000269044
hsa-miR-526b-5p	BRCA2	ENSG00000232677
hsa-miR-526b-5p	BRCA2	ENSG00000268205
hsa-miR-526b-5p	BRCA2	ENSG00000267858
hsa-miR-526b-5p	BRCA2	ENSG00000215424
hsa-miR-526b-5p	BRCA2	ENSG00000273311
hsa-miR-526b-5p	BRCA2	ENSG00000229807
hsa-miR-526b-5p	BRCA2	ENSG00000229807
hsa-miR-526b-5p	BRCA2	ENSG00000229807
hsa-miR-526b-5p	BRCA2	ENSG00000229807
hsa-miR-526b-5p	BRCA2	ENSG00000229807
hsa-miR-526b-5p	BRCA2	ENSG00000229807
hsa-miR-526b-5p	BRCA2	ENSG00000223546
hsa-miR-526b-5p	BRCA2	ENSG00000223546
hsa-miR-526b-5p	BRCA2	ENSG00000239407
